# Supplementary material for: All-Trans Retinoic Acid Fosters the Multifarious U87MG Cell Line as a Model of Glioblastoma
Source: Brain Sci. 2021 Jun 18;11(6):812. doi: 10.3390/brainsci11060812 (PMC8234004; doi:10.3390/brainsci11060812)
Supplement: Supplementary file 1 [file brainsci-11-00812-s001.zip]

Archive with 1 entries (1 files):
- brainsci-1256632-supplementary.pdf
